# Supplementary material for: Influence of Residual Feed Intake and Cow Age on Dry Matter Intake Post-Weaning and Peak Lactation of Black Angus Cows
Source: Animals (Basel). 2021 Jun 18;11(6):1822. doi: 10.3390/ani11061822 (PMC8234949; doi:10.3390/ani11061822)
Supplement: Supplementary file 1 [file animals-11-01822-s001.zip]

Archive with 2 entries (2 files):
- Supp Table 1.csv
- Supp Table 2.csv
