# Supplementary material for: Influence of Residual Feed Intake and Cow Age on Dry Matter Intake Post-Weaning and Peak Lactation of Black Angus Cows
Source: Animals (Basel). 2021 Jun 18;11(6):1822. doi: 10.3390/ani11061822 (PMC8234949; doi:10.3390/ani11061822)
Supplement: Supplementary file 1 [file animals-11-01822-s001.zip › Supp Table 1.csv]

CowID	RFI_Rank	Age	Wt_kg	BCS	Day	Intake_g	Duration_min
11	High	8	578.33	5	10/08/2019	14330	138.58
11	High	8	578.33	5	10/09/2019	18770	189.25
11	High	8	578.33	5	10/10/2019	18760	155.9
11	High	8	578.33	5	10/11/2019	14100	143.32
11	High	8	578.33	5	10/12/2019	16740	167.28
11	High	8	578.33	5	10/13/2019	17110	182.8
11	High	8	578.33	5	10/15/2019	22830	206.38
33	Low	8	589.67	5.25	10/08/2019	18230	185.08
33	Low	8	589.67	5.25	10/09/2019	16170	170.52
33	Low	8	589.67	5.25	10/10/2019	17460	115.87
33	Low	8	589.67	5.25	10/11/2019	12440	96.58
33	Low	8	589.67	5.25	10/12/2019	16730	133.57
33	Low	8	589.67	5.25	10/13/2019	17570	184.87
33	Low	8	589.67	5.25	10/15/2019	18990	154.2
38	High	8	605.54	5.5	10/08/2019	8420	62.25
38	High	8	605.54	5.5	10/09/2019	19450	169.7
38	High	8	605.54	5.5	10/10/2019	12940	119.62
38	High	8	605.54	5.5	10/11/2019	13890	104.75
38	High	8	605.54	5.5	10/12/2019	16630	140.3
38	High	8	605.54	5.5	10/13/2019	16580	191.7
38	High	8	605.54	5.5	10/15/2019	25090	194.3
55	High	8	576.06	6	10/08/2019	20840	138.83
55	High	8	576.06	6	10/09/2019	16570	163.45
55	High	8	576.06	6	10/10/2019	18870	123.77
55	High	8	576.06	6	10/11/2019	14620	102.03
55	High	8	576.06	6	10/12/2019	17080	118.65
55	High	8	576.06	6	10/13/2019	18000	132.02
55	High	8	576.06	6	10/15/2019	27360	153.65
82	Low	8	553.38	5.25	10/08/2019	17100	152.25
82	Low	8	553.38	5.25	10/09/2019	17140	150.85
82	Low	8	553.38	5.25	10/10/2019	15060	109.85
82	Low	8	553.38	5.25	10/11/2019	16520	112.33
82	Low	8	553.38	5.25	10/12/2019	16110	116.5
82	Low	8	553.38	5.25	10/13/2019	17830	162.55
82	Low	8	553.38	5.25	10/15/2019	7620	30.5
100	Low	8	551.11	6	10/08/2019	13310	100.4
100	Low	8	551.11	6	10/09/2019	12390	152.95
100	Low	8	551.11	6	10/10/2019	18080	106.92
100	Low	8	551.11	6	10/11/2019	14660	91.28
100	Low	8	551.11	6	10/12/2019	16720	138.87
100	Low	8	551.11	6	10/13/2019	15810	176.93
100	Low	8	551.11	6	10/15/2019	22570	149.52
131	Low	8	591.93	5.5	10/08/2019	6620	37.2
131	Low	8	591.93	5.5	10/09/2019	13900	60.13
131	Low	8	591.93	5.5	10/10/2019	8110	43.95
131	Low	8	591.93	5.5	10/11/2019	12440	65.4
131	Low	8	591.93	5.5	10/12/2019	13220	66.5
131	Low	8	591.93	5.5	10/13/2019	11830	86.23
131	Low	8	591.93	5.5	10/15/2019	17670	123.08
134	High	8	505.75	4.5	10/08/2019	16690	123.02
134	High	8	505.75	4.5	10/09/2019	18530	141.32
134	High	8	505.75	4.5	10/10/2019	18030	105.53
134	High	8	505.75	4.5	10/11/2019	15350	114.55
134	High	8	505.75	4.5	10/12/2019	12840	98.9
134	High	8	505.75	4.5	10/13/2019	21020	180.37
134	High	8	505.75	4.5	10/15/2019	24180	154.08
169	Low	8	526.16	5.25	10/08/2019	16510	115.63
169	Low	8	526.16	5.25	10/09/2019	16550	111.57
169	Low	8	526.16	5.25	10/10/2019	17800	123.92
169	Low	8	526.16	5.25	10/11/2019	17220	142.4
169	Low	8	526.16	5.25	10/12/2019	14850	138.93
169	Low	8	526.16	5.25	10/13/2019	17230	174.67
169	Low	8	526.16	5.25	10/15/2019	24820	200.57
226	High	8	492.15	5.25	10/08/2019	15410	185.78
226	High	8	492.15	5.25	10/09/2019	12660	141.12
226	High	8	492.15	5.25	10/10/2019	12830	105.13
226	High	8	492.15	5.25	10/11/2019	18060	172.13
226	High	8	492.15	5.25	10/12/2019	15000	170.08
226	High	8	492.15	5.25	10/13/2019	21060	251
226	High	8	492.15	5.25	10/15/2019	27110	299.5
1010	High	7	576.06	5.75	10/08/2019	16270	108.93
1010	High	7	576.06	5.75	10/09/2019	12720	91.18
1010	High	7	576.06	5.75	10/10/2019	14920	84.68
1010	High	7	576.06	5.75	10/11/2019	19120	104.52
1010	High	7	576.06	5.75	10/12/2019	8560	56.67
1010	High	7	576.06	5.75	10/13/2019	19180	137.58
1010	High	7	576.06	5.75	10/15/2019	15430	108.02
1032	Low	7	619.15	6	10/08/2019	14360	109.63
1032	Low	7	619.15	6	10/09/2019	20490	159.35
1032	Low	7	619.15	6	10/10/2019	19450	144.07
1032	Low	7	619.15	6	10/11/2019	14380	123
1032	Low	7	619.15	6	10/12/2019	20380	158.05
1032	Low	7	619.15	6	10/13/2019	18520	153.12
1032	Low	7	619.15	6	10/15/2019	21590	149.87
1041	Low	7	496.68	4.5	10/08/2019	12080	95.07
1041	Low	7	496.68	4.5	10/09/2019	16460	105.7
1041	Low	7	496.68	4.5	10/10/2019	21000	146.53
1041	Low	7	496.68	4.5	10/11/2019	21150	125.58
1041	Low	7	496.68	4.5	10/12/2019	14770	116.52
1041	Low	7	496.68	4.5	10/13/2019	19550	161.43
1041	Low	7	496.68	4.5	10/15/2019	15930	137.97
1049	High	7	607.81	5.75	10/08/2019	14290	74.68
1049	High	7	607.81	5.75	10/09/2019	13840	78.15
1049	High	7	607.81	5.75	10/10/2019	14520	73.78
1049	High	7	607.81	5.75	10/11/2019	8820	58.2
1049	High	7	607.81	5.75	10/12/2019	14270	72.37
1049	High	7	607.81	5.75	10/13/2019	11100	92.43
1049	High	7	607.81	5.75	10/15/2019	14870	105.97
1081	Low	7	501.22	4.5	10/08/2019	15090	141.68
1081	Low	7	501.22	4.5	10/09/2019	15470	162.5
1081	Low	7	501.22	4.5	10/10/2019	12380	107.52
1081	Low	7	501.22	4.5	10/11/2019	14380	107.53
1081	Low	7	501.22	4.5	10/12/2019	15540	103.73
1081	Low	7	501.22	4.5	10/13/2019	15730	132.87
1081	Low	7	501.22	4.5	10/15/2019	15100	145.55
1096	High	7	537.5	4.75	10/08/2019	20540	142.2
1096	High	7	537.5	4.75	10/09/2019	14010	101.62
1096	High	7	537.5	4.75	10/10/2019	12960	107.3
1096	High	7	537.5	4.75	10/11/2019	15120	99.57
1096	High	7	537.5	4.75	10/12/2019	15760	97.32
1096	High	7	537.5	4.75	10/13/2019	19310	155.93
1096	High	7	537.5	4.75	10/15/2019	14670	127.37
1119	High	7	514.82	5	10/08/2019	18800	118.4
1119	High	7	514.82	5	10/09/2019	19710	166.8
1119	High	7	514.82	5	10/10/2019	14370	99.18
1119	High	7	514.82	5	10/11/2019	17240	117.2
1119	High	7	514.82	5	10/12/2019	14710	98.12
1119	High	7	514.82	5	10/13/2019	19280	161.28
1119	High	7	514.82	5	10/15/2019	17970	152.83
1144	Low	7	610.08	5.5	10/08/2019	17120	193.77
1144	Low	7	610.08	5.5	10/09/2019	17250	194.7
1144	Low	7	610.08	5.5	10/10/2019	18570	179.88
1144	Low	7	610.08	5.5	10/11/2019	19660	201.62
1144	Low	7	610.08	5.5	10/12/2019	18560	218.88
1144	Low	7	610.08	5.5	10/13/2019	16860	194.45
1144	Low	7	610.08	5.5	10/15/2019	23720	235.2
1289	Low	7	637.29	6	10/08/2019	18980	99.72
1289	Low	7	637.29	6	10/09/2019	17150	97.02
1289	Low	7	637.29	6	10/10/2019	15760	80.73
1289	Low	7	637.29	6	10/11/2019	14450	84.02
1289	Low	7	637.29	6	10/12/2019	19730	109.72
1289	Low	7	637.29	6	10/13/2019	21940	125.17
1289	Low	7	637.29	6	10/15/2019	20200	133.73
4007	High	5	576.06	5.5	10/08/2019	15600	104.07
4007	High	5	576.06	5.5	10/09/2019	21470	113.48
4007	High	5	576.06	5.5	10/10/2019	11980	48.38
4007	High	5	576.06	5.5	10/11/2019	23340	130.23
4007	High	5	576.06	5.5	10/12/2019	14360	106.57
4007	High	5	576.06	5.5	10/13/2019	20510	124.03
4007	High	5	576.06	5.5	10/15/2019	24310	133.62
4009	Low	5	601.01	5.75	10/08/2019	8370	49.55
4009	Low	5	601.01	5.75	10/09/2019	22950	145.55
4009	Low	5	601.01	5.75	10/10/2019	19950	117.68
4009	Low	5	601.01	5.75	10/11/2019	14920	91.78
4009	Low	5	601.01	5.75	10/12/2019	17970	129.7
4009	Low	5	601.01	5.75	10/13/2019	21840	183.43
4009	Low	5	601.01	5.75	10/15/2019	30000	199.05
4010	High	5	578.33	5	10/08/2019	12700	86.75
4010	High	5	578.33	5	10/09/2019	10290	88.48
4010	High	5	578.33	5	10/10/2019	550	3.42
4010	High	5	578.33	5	10/11/2019	17220	93.67
4010	High	5	578.33	5	10/12/2019	20720	148.9
4010	High	5	578.33	5	10/13/2019	19500	143.77
4010	High	5	578.33	5	10/15/2019	31730	227.43
4038	High	5	578.33	5	10/08/2019	18520	135.98
4038	High	5	578.33	5	10/09/2019	17190	129.73
4038	High	5	578.33	5	10/10/2019	15430	105.22
4038	High	5	578.33	5	10/11/2019	15790	115.35
4038	High	5	578.33	5	10/12/2019	18320	143
4038	High	5	578.33	5	10/13/2019	18400	181.82
4038	High	5	578.33	5	10/15/2019	17510	103.93
4043	Low	5	612.35	5.5	10/08/2019	14100	114.85
4043	Low	5	612.35	5.5	10/09/2019	13090	110.65
4043	Low	5	612.35	5.5	10/10/2019	19420	126.5
4043	Low	5	612.35	5.5	10/11/2019	16470	93.25
4043	Low	5	612.35	5.5	10/12/2019	13450	96.52
4043	Low	5	612.35	5.5	10/13/2019	20130	158.73
4043	Low	5	612.35	5.5	10/15/2019	23270	125.4
4049	Low	5	610.08	6	10/08/2019	7710	69.93
4049	Low	5	610.08	6	10/09/2019	17180	126.17
4049	Low	5	610.08	6	10/10/2019	20260	162.5
4049	Low	5	610.08	6	10/11/2019	14410	115.5
4049	Low	5	610.08	6	10/12/2019	12480	111.35
4049	Low	5	610.08	6	10/13/2019	790	20.83
4049	Low	5	610.08	6	10/15/2019	11680	87.33
4064	Low	5	557.92	5.75	10/08/2019	17310	148.68
4064	Low	5	557.92	5.75	10/09/2019	12490	102.33
4064	Low	5	557.92	5.75	10/10/2019	18210	118.72
4064	Low	5	557.92	5.75	10/11/2019	16510	117.15
4064	Low	5	557.92	5.75	10/12/2019	17380	126.27
4064	Low	5	557.92	5.75	10/13/2019	18710	179.03
4064	Low	5	557.92	5.75	10/15/2019	23210	150.2
4070	Low	5	539.77	5.5	10/08/2019	18070	117.37
4070	Low	5	539.77	5.5	10/09/2019	14580	79.88
4070	Low	5	539.77	5.5	10/10/2019	17040	72.17
4070	Low	5	539.77	5.5	10/11/2019	15170	71.73
4070	Low	5	539.77	5.5	10/12/2019	15430	89.62
4070	Low	5	539.77	5.5	10/13/2019	19410	161.47
4070	Low	5	539.77	5.5	10/15/2019	23550	120.32
4105	High	5	616.88	6	10/08/2019	18030	121.67
4105	High	5	616.88	6	10/09/2019	16260	103.5
4105	High	5	616.88	6	10/10/2019	18220	112.98
4105	High	5	616.88	6	10/11/2019	19630	112.08
4105	High	5	616.88	6	10/12/2019	18680	112.65
4105	High	5	616.88	6	10/13/2019	13560	80.65
4105	High	5	616.88	6	10/15/2019	23790	129.33
4108	High	5	616.88	6	10/08/2019	9250	66.02
4108	High	5	616.88	6	10/09/2019	19960	151.08
4108	High	5	616.88	6	10/10/2019	19190	170.95
4108	High	5	616.88	6	10/11/2019	11130	86
4108	High	5	616.88	6	10/12/2019	17130	143.85
4108	High	5	616.88	6	10/13/2019	15330	163.82
4108	High	5	616.88	6	10/15/2019	11690	99.57
5003	High	4	566.99	5.5	10/08/2019	21560	191.78
5003	High	4	566.99	5.5	10/09/2019	17190	155.98
5003	High	4	566.99	5.5	10/10/2019	19720	107.82
5003	High	4	566.99	5.5	10/11/2019	15960	102.13
5003	High	4	566.99	5.5	10/12/2019	17890	105.28
5003	High	4	566.99	5.5	10/13/2019	21540	156.9
5003	High	4	566.99	5.5	10/15/2019	18410	150.23
5023	High	4	601.01	5.5	10/08/2019	15070	97.22
5023	High	4	601.01	5.5	10/09/2019	15430	81.22
5023	High	4	601.01	5.5	10/10/2019	23140	139.42
5023	High	4	601.01	5.5	10/11/2019	10940	73.05
5023	High	4	601.01	5.5	10/12/2019	21110	140.92
5023	High	4	601.01	5.5	10/13/2019	13360	106.32
5023	High	4	601.01	5.5	10/15/2019	15090	94.2
5030	High	4	669.05	6	10/08/2019	20790	130.07
5030	High	4	669.05	6	10/09/2019	18900	107.07
5030	High	4	669.05	6	10/10/2019	14580	75.28
5030	High	4	669.05	6	10/11/2019	16140	86.5
5030	High	4	669.05	6	10/12/2019	15530	86.37
5030	High	4	669.05	6	10/13/2019	15080	92.18
5030	High	4	669.05	6	10/15/2019	13260	88.37
5032	Low	4	480.81	4.5	10/08/2019	11660	92.8
5032	Low	4	480.81	4.5	10/09/2019	12650	78.43
5032	Low	4	480.81	4.5	10/10/2019	9600	73.17
5032	Low	4	480.81	4.5	10/11/2019	12650	74.35
5032	Low	4	480.81	4.5	10/12/2019	15340	105.37
5032	Low	4	480.81	4.5	10/13/2019	12680	98.75
5032	Low	4	480.81	4.5	10/15/2019	13730	99.45
5072	High	4	607.81	6	10/08/2019	15140	172.38
5072	High	4	607.81	6	10/09/2019	18830	197.83
5072	High	4	607.81	6	10/10/2019	19620	163.72
5072	High	4	607.81	6	10/11/2019	15150	154.83
5072	High	4	607.81	6	10/12/2019	15130	160.63
5072	High	4	607.81	6	10/13/2019	20260	208.03
5072	High	4	607.81	6	10/15/2019	16990	169.42
5076	High	4	562.45	6	10/08/2019	18580	148.25
5076	High	4	562.45	6	10/09/2019	16780	131.48
5076	High	4	562.45	6	10/10/2019	15820	108.88
5076	High	4	562.45	6	10/11/2019	15100	99.92
5076	High	4	562.45	6	10/12/2019	18130	110.48
5076	High	4	562.45	6	10/13/2019	17100	144.7
5076	High	4	562.45	6	10/15/2019	14480	157.17
5088	Low	4	542.04	4.5	10/08/2019	16950	113.03
5088	Low	4	542.04	4.5	10/09/2019	13780	83.2
5088	Low	4	542.04	4.5	10/10/2019	17560	108.65
5088	Low	4	542.04	4.5	10/11/2019	15650	122.55
5088	Low	4	542.04	4.5	10/12/2019	11990	107.27
5088	Low	4	542.04	4.5	10/13/2019	18630	126.52
5088	Low	4	542.04	4.5	10/15/2019	15710	129.77
5092	Low	4	548.84	6	10/08/2019	6090	47.73
5092	Low	4	548.84	6	10/09/2019	8720	60.45
5092	Low	4	548.84	6	10/10/2019	10330	58.22
5092	Low	4	548.84	6	10/11/2019	15900	85.47
5092	Low	4	548.84	6	10/12/2019	1080	8.7
5092	Low	4	548.84	6	10/13/2019	3730	24.83
5092	Low	4	548.84	6	10/15/2019	6230	41.3
5111	Low	4	576.06	5.25	10/08/2019	19910	165.67
5111	Low	4	576.06	5.25	10/09/2019	15690	122.58
5111	Low	4	576.06	5.25	10/10/2019	18780	129.9
5111	Low	4	576.06	5.25	10/11/2019	16860	134
5111	Low	4	576.06	5.25	10/12/2019	19910	162.35
5111	Low	4	576.06	5.25	10/13/2019	15420	108.08
5111	Low	4	576.06	5.25	10/15/2019	18410	132.42
5125	Low	4	632.76	5.5	10/08/2019	10090	79.3
5125	Low	4	632.76	5.5	10/09/2019	16690	79.73
5125	Low	4	632.76	5.5	10/10/2019	12590	58.23
5125	Low	4	632.76	5.5	10/11/2019	15650	100.03
5125	Low	4	632.76	5.5	10/12/2019	12510	84.67
5125	Low	4	632.76	5.5	10/13/2019	16700	101.3
5125	Low	4	632.76	5.5	10/15/2019	13140	87.87
7004	High	2	474	5	10/08/2019	6200	68.88
7004	High	2	474	5	10/09/2019	11070	94
7004	High	2	474	5	10/10/2019	12850	97.38
7004	High	2	474	5	10/11/2019	18590	138.95
7004	High	2	474	5	10/12/2019	9050	74.1
7004	High	2	474	5	10/13/2019	6630	74.78
7004	High	2	474	5	10/15/2019	16780	123.7
7005	Low	2	458.13	5	10/08/2019	6670	64.07
7005	Low	2	458.13	5	10/09/2019	18640	145.38
7005	Low	2	458.13	5	10/10/2019	12940	162.15
7005	Low	2	458.13	5	10/11/2019	13630	143.4
7005	Low	2	458.13	5	10/12/2019	8660	102.48
7005	Low	2	458.13	5	10/13/2019	11150	141.45
7005	Low	2	458.13	5	10/15/2019	21850	200.55
7016	High	2	478.54	4.75	10/08/2019	12930	99.38
7016	High	2	478.54	4.75	10/09/2019	10130	85.47
7016	High	2	478.54	4.75	10/10/2019	13900	100.67
7016	High	2	478.54	4.75	10/11/2019	9820	77.97
7016	High	2	478.54	4.75	10/12/2019	15460	113.03
7016	High	2	478.54	4.75	10/13/2019	18350	171.47
7016	High	2	478.54	4.75	10/15/2019	24970	155.02
7024	High	2	480.81	5.25	10/08/2019	14030	155.4
7024	High	2	480.81	5.25	10/09/2019	12190	139.37
7024	High	2	480.81	5.25	10/10/2019	20730	197.35
7024	High	2	480.81	5.25	10/11/2019	15610	174.18
7024	High	2	480.81	5.25	10/12/2019	15790	184.85
7024	High	2	480.81	5.25	10/13/2019	13630	178.47
7024	High	2	480.81	5.25	10/15/2019	28110	223.7
7035	Low	2	420.93	5	10/08/2019	10830	100.6
7035	Low	2	420.93	5	10/09/2019	16230	179.75
7035	Low	2	420.93	5	10/10/2019	18180	154.83
7035	Low	2	420.93	5	10/11/2019	11860	132.57
7035	Low	2	420.93	5	10/12/2019	11750	142.15
7035	Low	2	420.93	5	10/13/2019	12950	138.65
7035	Low	2	420.93	5	10/15/2019	14970	118.02
7051	High	2	421.84	4.75	10/08/2019	11640	150.63
7051	High	2	421.84	4.75	10/09/2019	11730	158.27
7051	High	2	421.84	4.75	10/10/2019	17200	143.12
7051	High	2	421.84	4.75	10/11/2019	14510	160.83
7051	High	2	421.84	4.75	10/12/2019	10570	116.65
7051	High	2	421.84	4.75	10/13/2019	15180	183.67
7051	High	2	421.84	4.75	10/15/2019	19910	213.03
7055	Low	2	526.16	5	10/08/2019	14360	130.1
7055	Low	2	526.16	5	10/09/2019	15080	160.33
7055	Low	2	526.16	5	10/10/2019	12040	118.9
7055	Low	2	526.16	5	10/11/2019	15360	133.92
7055	Low	2	526.16	5	10/12/2019	15590	165.05
7055	Low	2	526.16	5	10/13/2019	13440	133.33
7055	Low	2	526.16	5	10/15/2019	20400	217.77
7082	High	2	464.93	5.5	10/08/2019	16010	112.8
7082	High	2	464.93	5.5	10/09/2019	9910	72.05
7082	High	2	464.93	5.5	10/10/2019	8270	65.95
7082	High	2	464.93	5.5	10/11/2019	11500	89.58
7082	High	2	464.93	5.5	10/12/2019	16340	135.38
7082	High	2	464.93	5.5	10/13/2019	13480	124.93
7082	High	2	464.93	5.5	10/15/2019	21510	186.17
7090	Low	2	450.87	5.25	10/08/2019	14970	145.83
7090	Low	2	450.87	5.25	10/09/2019	12720	120.18
7090	Low	2	450.87	5.25	10/10/2019	15060	127.9
7090	Low	2	450.87	5.25	10/11/2019	10270	95.17
7090	Low	2	450.87	5.25	10/12/2019	12320	104.6
7090	Low	2	450.87	5.25	10/13/2019	17710	193.97
7090	Low	2	450.87	5.25	10/15/2019	19370	158.53
7123	Low	2	435.45	5	10/08/2019	11520	118.02
7123	Low	2	435.45	5	10/09/2019	12880	119.63
7123	Low	2	435.45	5	10/10/2019	11290	103.5
7123	Low	2	435.45	5	10/11/2019	10960	83.93
7123	Low	2	435.45	5	10/12/2019	12800	115.75
7123	Low	2	435.45	5	10/13/2019	12320	139.28
7123	Low	2	435.45	5	10/15/2019	17280	117.55
8002	Low	1	390.99	5	10/08/2019	9110	156.08
8002	Low	1	390.99	5	10/09/2019	11610	127.45
8002	Low	1	390.99	5	10/10/2019	8280	99.07
8002	Low	1	390.99	5	10/11/2019	11870	167.8
8002	Low	1	390.99	5	10/12/2019	13840	158.37
8002	Low	1	390.99	5	10/13/2019	12400	139.65
8002	Low	1	390.99	5	10/15/2019	12000	162.52
8008	High	1	403.7	5.75	10/08/2019	9410	172.73
8008	High	1	403.7	5.75	10/09/2019	11120	135.88
8008	High	1	403.7	5.75	10/10/2019	9200	111.3
8008	High	1	403.7	5.75	10/11/2019	9010	101.52
8008	High	1	403.7	5.75	10/12/2019	11250	118.95
8008	High	1	403.7	5.75	10/13/2019	10600	110.72
8008	High	1	403.7	5.75	10/15/2019	12210	142.47
8026	Low	1	383.74	5.5	10/08/2019	11510	162.27
8026	Low	1	383.74	5.5	10/09/2019	11800	248.05
8026	Low	1	383.74	5.5	10/10/2019	11800	149.77
8026	Low	1	383.74	5.5	10/11/2019	13040	203.9
8026	Low	1	383.74	5.5	10/12/2019	10590	137.72
8026	Low	1	383.74	5.5	10/13/2019	12390	200.03
8026	Low	1	383.74	5.5	10/15/2019	15180	209.57
8043	High	1	449.05	6.25	10/08/2019	11830	159.93
8043	High	1	449.05	6.25	10/09/2019	11320	159.35
8043	High	1	449.05	6.25	10/10/2019	10720	120.85
8043	High	1	449.05	6.25	10/11/2019	12700	161.48
8043	High	1	449.05	6.25	10/12/2019	50	7.12
8043	High	1	449.05	6.25	10/13/2019	8690	128.15
8043	High	1	449.05	6.25	10/15/2019	14740	185.23
8046	Low	1	426.37	6	10/08/2019	10240	135.35
8046	Low	1	426.37	6	10/09/2019	9360	88.25
8046	Low	1	426.37	6	10/10/2019	13860	147.45
8046	Low	1	426.37	6	10/11/2019	7520	99.53
8046	Low	1	426.37	6	10/12/2019	10650	88.88
8046	Low	1	426.37	6	10/13/2019	9510	118.32
8046	Low	1	426.37	6	10/15/2019	12900	129.25
8051	High	1	402.79	5.5	10/08/2019	10310	173.12
8051	High	1	402.79	5.5	10/09/2019	9600	149.05
8051	High	1	402.79	5.5	10/10/2019	10650	156.2
8051	High	1	402.79	5.5	10/11/2019	11390	176.53
8051	High	1	402.79	5.5	10/12/2019	10870	173.73
8051	High	1	402.79	5.5	10/13/2019	10940	186.47
8051	High	1	402.79	5.5	10/15/2019	11340	176.75
8091	High	1	434.54	6	10/08/2019	13890	348.72
8091	High	1	434.54	6	10/09/2019	9720	140.73
8091	High	1	434.54	6	10/10/2019	9080	117.25
8091	High	1	434.54	6	10/11/2019	11920	153.82
8091	High	1	434.54	6	10/12/2019	11810	140.05
8091	High	1	434.54	6	10/13/2019	10800	152.6
8091	High	1	434.54	6	10/15/2019	7230	115.12
8124	High	1	430.91	5.75	10/08/2019	10620	134.6
8124	High	1	430.91	5.75	10/09/2019	13700	112.68
8124	High	1	430.91	5.75	10/10/2019	11950	145
8124	High	1	430.91	5.75	10/11/2019	9310	121.55
8124	High	1	430.91	5.75	10/12/2019	13150	152.6
8124	High	1	430.91	5.75	10/13/2019	11390	146.72
8124	High	1	430.91	5.75	10/15/2019	13380	164.37
8131	Low	1	436.35	6	10/08/2019	10150	136.12
8131	Low	1	436.35	6	10/09/2019	12930	113.33
8131	Low	1	436.35	6	10/10/2019	11390	112.25
8131	Low	1	436.35	6	10/11/2019	11800	105.03
8131	Low	1	436.35	6	10/12/2019	12010	105.5
8131	Low	1	436.35	6	10/13/2019	14070	147.13
8131	Low	1	436.35	6	10/15/2019	12970	125.13
8177	Low	1	422.75	6	10/08/2019	12680	220.52
8177	Low	1	422.75	6	10/09/2019	12100	183.4
8177	Low	1	422.75	6	10/10/2019	11620	188.88
8177	Low	1	422.75	6	10/11/2019	12330	229.33
8177	Low	1	422.75	6	10/12/2019	12910	209.5
8177	Low	1	422.75	6	10/13/2019	11940	235.32
8177	Low	1	422.75	6	10/15/2019	13410	225.78
