# Supplementary material for: Influence of Residual Feed Intake and Cow Age on Dry Matter Intake Post-Weaning and Peak Lactation of Black Angus Cows
Source: Animals (Basel). 2021 Jun 18;11(6):1822. doi: 10.3390/ani11061822 (PMC8234949; doi:10.3390/ani11061822)
Supplement: Supplementary file 1 [file animals-11-01822-s001.zip › Supp Table 2.csv]

CowID	Age	RFI_Rank	Weight_kg	BCS	Calf_wt_kg	Julian_BD	Milk_kg	Day	Intake_g	Duration_min
11	9	high	483.07335	4	120.20135	62	4.5359	05/05/2020	24850	239.88
11	9	high	483.07335	4	120.20135	62	4.5359	05/06/2020	24820	253.48
11	9	high	483.07335	4	120.20135	62	4.5359	05/07/2020	20860	177.88
11	9	high	483.07335	4	120.20135	62	4.5359	05/10/2020	22090	199.37
11	9	high	483.07335	4	120.20135	62	4.5359	05/11/2020	26830	238.6
11	9	high	483.07335	4	120.20135	62	4.5359	05/12/2020	17650	137.72
11	9	high	483.07335	4	120.20135	62	4.5359	5/13/2020	23140	178
33	9	low	564.71955	4.5	124.28366	69	5.89667	05/05/2020	19360	183.87
33	9	low	564.71955	4.5	124.28366	69	5.89667	05/06/2020	28620	280.43
33	9	low	564.71955	4.5	124.28366	69	5.89667	05/07/2020	19370	229.42
33	9	low	564.71955	4.5	124.28366	69	5.89667	05/10/2020	19310	159.82
33	9	low	564.71955	4.5	124.28366	69	5.89667	05/11/2020	27400	229.7
33	9	low	564.71955	4.5	124.28366	69	5.89667	05/12/2020	25000	224.93
33	9	low	564.71955	4.5	124.28366	69	5.89667	5/13/2020	21810	209
38	9	high	564.71955	4.75	112.49032	71	3.62872	05/05/2020	23270	166.23
38	9	high	564.71955	4.75	112.49032	71	3.62872	05/06/2020	26370	197.12
38	9	high	564.71955	4.75	112.49032	71	3.62872	05/07/2020	25970	195.78
38	9	high	564.71955	4.75	112.49032	71	3.62872	05/10/2020	24960	182.38
38	9	high	564.71955	4.75	112.49032	71	3.62872	05/11/2020	30150	204.48
38	9	high	564.71955	4.75	112.49032	71	3.62872	05/12/2020	27430	189.4
38	9	high	564.71955	4.75	112.49032	71	3.62872	5/13/2020	30110	239.23
59	9	high	539.7721	4.5	111.58314	69	3.62872	05/05/2020	24100	138.47
59	9	high	539.7721	4.5	111.58314	69	3.62872	05/06/2020	22310	127.45
59	9	high	539.7721	4.5	111.58314	69	3.62872	05/07/2020	26040	145.32
59	9	high	539.7721	4.5	111.58314	69	3.62872	05/10/2020	19920	118.23
59	9	high	539.7721	4.5	111.58314	69	3.62872	05/11/2020	19630	124.03
59	9	high	539.7721	4.5	111.58314	69	3.62872	05/12/2020	19630	133.72
59	9	high	539.7721	4.5	111.58314	69	3.62872	5/13/2020	24570	141.37
82	9	low	521.6285	5	108.8616	72	4.98949	05/05/2020	21560	151.4
82	9	low	521.6285	5	108.8616	72	4.98949	05/06/2020	29080	195.07
82	9	low	521.6285	5	108.8616	72	4.98949	05/07/2020	24900	165.3
82	9	low	521.6285	5	108.8616	72	4.98949	05/10/2020	26020	142.58
82	9	low	521.6285	5	108.8616	72	4.98949	05/11/2020	29100	164.02
82	9	low	521.6285	5	108.8616	72	4.98949	05/12/2020	22790	126.27
82	9	low	521.6285	5	108.8616	72	4.98949	5/13/2020	28620	182.88
100	9	low	523.89645	5	102.05775	63	3.17513	05/05/2020	18210	107.13
100	9	low	523.89645	5	102.05775	63	3.17513	05/06/2020	21980	129.13
100	9	low	523.89645	5	102.05775	63	3.17513	05/07/2020	26990	165.92
100	9	low	523.89645	5	102.05775	63	3.17513	05/10/2020	22820	112.17
100	9	low	523.89645	5	102.05775	63	3.17513	05/11/2020	25850	116.05
100	9	low	523.89645	5	102.05775	63	3.17513	05/12/2020	20440	103.55
100	9	low	523.89645	5	102.05775	63	3.17513	5/13/2020	21490	121.85
131	9	low	553.3798	4.75	113.85109	69	4.08231	05/05/2020	16090	89.18
131	9	low	553.3798	4.75	113.85109	69	4.08231	05/06/2020	21610	105.72
131	9	low	553.3798	4.75	113.85109	69	4.08231	05/07/2020	20320	112.4
131	9	low	553.3798	4.75	113.85109	69	4.08231	05/10/2020	17540	81.1
131	9	low	553.3798	4.75	113.85109	69	4.08231	05/11/2020	17130	94.42
131	9	low	553.3798	4.75	113.85109	69	4.08231	05/12/2020	17990	112.17
131	9	low	553.3798	4.75	113.85109	69	4.08231	5/13/2020	17700	112.82
134	9	high	474.00155	4	99.33621	75	6.35026	05/05/2020	26450	191.45
134	9	high	474.00155	4	99.33621	75	6.35026	05/06/2020	22910	183.37
134	9	high	474.00155	4	99.33621	75	6.35026	05/07/2020	23180	191.38
134	9	high	474.00155	4	99.33621	75	6.35026	05/10/2020	20190	141.62
134	9	high	474.00155	4	99.33621	75	6.35026	05/11/2020	27130	172.58
134	9	high	474.00155	4	99.33621	75	6.35026	05/12/2020	24950	198
134	9	high	474.00155	4	99.33621	75	6.35026	5/13/2020	25540	182.7
169	9	low	501.21695	4.75	106.14006	75	3.62872	05/05/2020	26020	203.13
169	9	low	501.21695	4.75	106.14006	75	3.62872	05/06/2020	25740	157.23
169	9	low	501.21695	4.75	106.14006	75	3.62872	05/07/2020	23690	177.55
169	9	low	501.21695	4.75	106.14006	75	3.62872	05/10/2020	31050	180.3
169	9	low	501.21695	4.75	106.14006	75	3.62872	05/11/2020	12380	80.58
169	9	low	501.21695	4.75	106.14006	75	3.62872	05/12/2020	21260	121.57
169	9	low	501.21695	4.75	106.14006	75	3.62872	5/13/2020	24270	144.48
226	9	high	444.5182	4.5	109.31519	71	4.5359	05/05/2020	21290	169.9
226	9	high	444.5182	4.5	109.31519	71	4.5359	05/06/2020	19250	159.5
226	9	high	444.5182	4.5	109.31519	71	4.5359	05/07/2020	19070	205.97
226	9	high	444.5182	4.5	109.31519	71	4.5359	05/10/2020	25010	189.08
226	9	high	444.5182	4.5	109.31519	71	4.5359	05/11/2020	23170	181.88
226	9	high	444.5182	4.5	109.31519	71	4.5359	05/12/2020	27300	227.62
226	9	high	444.5182	4.5	109.31519	71	4.5359	5/13/2020	26080	229.97
1010	8	high	553.3798	5	90.718	98	4.98949	05/05/2020	20360	140.12
1010	8	high	553.3798	5	90.718	98	4.98949	05/06/2020	16400	105.55
1010	8	high	553.3798	5	90.718	98	4.98949	05/07/2020	20440	123.57
1010	8	high	553.3798	5	90.718	98	4.98949	05/10/2020	19410	123.85
1010	8	high	553.3798	5	90.718	98	4.98949	05/11/2020	18740	116.82
1010	8	high	553.3798	5	90.718	98	4.98949	05/12/2020	19830	130.37
1010	8	high	553.3798	5	90.718	98	4.98949	5/13/2020	21060	144.85
1032	8	low	585.1311	5	100.24339	80	3.17513	05/05/2020	21590	115.07
1032	8	low	585.1311	5	100.24339	80	3.17513	05/06/2020	27780	92.12
1032	8	low	585.1311	5	100.24339	80	3.17513	05/07/2020	25580	96.72
1032	8	low	585.1311	5	100.24339	80	3.17513	05/10/2020	21200	89.37
1032	8	low	585.1311	5	100.24339	80	3.17513	05/11/2020	22640	109.42
1032	8	low	585.1311	5	100.24339	80	3.17513	05/12/2020	25600	108.6
1032	8	low	585.1311	5	100.24339	80	3.17513	5/13/2020	27510	117.07
1049	8	high	601.00675	5.5	82.55338	67	3.62872	05/05/2020	20180	79.32
1049	8	high	601.00675	5.5	82.55338	67	3.62872	05/06/2020	28760	104.1
1049	8	high	601.00675	5.5	82.55338	67	3.62872	05/07/2020	21300	68.98
1049	8	high	601.00675	5.5	82.55338	67	3.62872	05/10/2020	32250	97.7
1049	8	high	601.00675	5.5	82.55338	67	3.62872	05/11/2020	11320	38.17
1049	8	high	601.00675	5.5	82.55338	67	3.62872	05/12/2020	25420	95.17
1049	8	high	601.00675	5.5	82.55338	67	3.62872	5/13/2020	27580	102.62
1081	8	low	455.85795	4	90.718	100	6.35026	05/05/2020	21890	151.32
1081	8	low	455.85795	4	90.718	100	6.35026	05/06/2020	23540	127.42
1081	8	low	455.85795	4	90.718	100	6.35026	05/07/2020	25000	127.95
1081	8	low	455.85795	4	90.718	100	6.35026	05/10/2020	25510	110.05
1081	8	low	455.85795	4	90.718	100	6.35026	05/11/2020	25770	130.72
1081	8	low	455.85795	4	90.718	100	6.35026	05/12/2020	22210	134.55
1081	8	low	455.85795	4	90.718	100	6.35026	5/13/2020	25700	129.23
1096	8	high	505.75285	4.5	99.33621	100	4.98949	05/05/2020	16660	131.7
1096	8	high	505.75285	4.5	99.33621	100	4.98949	05/06/2020	18190	114.05
1096	8	high	505.75285	4.5	99.33621	100	4.98949	05/07/2020	18790	133.4
1096	8	high	505.75285	4.5	99.33621	100	4.98949	05/10/2020	16400	98.25
1096	8	high	505.75285	4.5	99.33621	100	4.98949	05/11/2020	17450	110.87
1096	8	high	505.75285	4.5	99.33621	100	4.98949	05/12/2020	16600	96.45
1096	8	high	505.75285	4.5	99.33621	100	4.98949	5/13/2020	19860	132.88
1102	8	low	551.11185	4.25	91.17159	73	3.62872	05/05/2020	24950	170.23
1102	8	low	551.11185	4.25	91.17159	73	3.62872	05/06/2020	28680	181.77
1102	8	low	551.11185	4.25	91.17159	73	3.62872	05/07/2020	23120	147.73
1102	8	low	551.11185	4.25	91.17159	73	3.62872	05/10/2020	29500	199.75
1102	8	low	551.11185	4.25	91.17159	73	3.62872	05/11/2020	26190	137.52
1102	8	low	551.11185	4.25	91.17159	73	3.62872	05/12/2020	28680	173.47
1102	8	low	551.11185	4.25	91.17159	73	3.62872	5/13/2020	26790	203.57
1119	8	high	485.3413	3.75	90.26441	76	2.26795	05/05/2020	25450	124.22
1119	8	high	485.3413	3.75	90.26441	76	2.26795	05/06/2020	31000	193.2
1119	8	high	485.3413	3.75	90.26441	76	2.26795	05/07/2020	25130	132.17
1119	8	high	485.3413	3.75	90.26441	76	2.26795	05/10/2020	29020	128.8
1119	8	high	485.3413	3.75	90.26441	76	2.26795	05/11/2020	29350	121.58
1119	8	high	485.3413	3.75	90.26441	76	2.26795	05/12/2020	24570	127.13
1119	8	high	485.3413	3.75	90.26441	76	2.26795	5/13/2020	30420	162.93
1144	8	low	551.11185	5.25	107.04724	84	3.17513	05/05/2020	20440	173.8
1144	8	low	551.11185	5.25	107.04724	84	3.17513	05/06/2020	27830	219.67
1144	8	low	551.11185	5.25	107.04724	84	3.17513	05/07/2020	27230	192.48
1144	8	low	551.11185	5.25	107.04724	84	3.17513	05/10/2020	31780	194.73
1144	8	low	551.11185	5.25	107.04724	84	3.17513	05/11/2020	24520	177.83
1144	8	low	551.11185	5.25	107.04724	84	3.17513	05/12/2020	29210	205.33
1144	8	low	551.11185	5.25	107.04724	84	3.17513	5/13/2020	21000	144.1
4007	6	high	569.25545	4.75	117.47981	78	3.62872	05/05/2020	25540	157.12
4007	6	high	569.25545	4.75	117.47981	78	3.62872	05/06/2020	27740	171.27
4007	6	high	569.25545	4.75	117.47981	78	3.62872	05/07/2020	23340	178.48
4007	6	high	569.25545	4.75	117.47981	78	3.62872	05/10/2020	28740	171
4007	6	high	569.25545	4.75	117.47981	78	3.62872	05/11/2020	23340	142.08
4007	6	high	569.25545	4.75	117.47981	78	3.62872	05/12/2020	18360	136.78
4007	6	high	569.25545	4.75	117.47981	78	3.62872	5/13/2020	22030	178.75
4010	6	high	566.9875	4.25	96.61467	71	3.62872	05/05/2020	22700	144.97
4010	6	high	566.9875	4.25	96.61467	71	3.62872	05/06/2020	24590	134.82
4010	6	high	566.9875	4.25	96.61467	71	3.62872	05/07/2020	23930	176.92
4010	6	high	566.9875	4.25	96.61467	71	3.62872	05/10/2020	17140	115.3
4010	6	high	566.9875	4.25	96.61467	71	3.62872	05/11/2020	23070	156.52
4010	6	high	566.9875	4.25	96.61467	71	3.62872	05/12/2020	20780	165.72
4010	6	high	566.9875	4.25	96.61467	71	3.62872	5/13/2020	28040	178.58
4038	6	high	523.89645	4.25	96.16108	92	3.62872	05/05/2020	21850	111.08
4038	6	high	523.89645	4.25	96.16108	92	3.62872	05/06/2020	20490	92.22
4038	6	high	523.89645	4.25	96.16108	92	3.62872	05/07/2020	20840	102.67
4038	6	high	523.89645	4.25	96.16108	92	3.62872	05/10/2020	20840	94.23
4038	6	high	523.89645	4.25	96.16108	92	3.62872	05/11/2020	21210	99.98
4038	6	high	523.89645	4.25	96.16108	92	3.62872	05/12/2020	17810	90.2
4038	6	high	523.89645	4.25	96.16108	92	3.62872	5/13/2020	22860	124.3
4043	6	low	557.9157	4.25	83.91415	68	4.08231	05/05/2020	21300	116.97
4043	6	low	557.9157	4.25	83.91415	68	4.08231	05/06/2020	25440	140.27
4043	6	low	557.9157	4.25	83.91415	68	4.08231	05/07/2020	21060	107.2
4043	6	low	557.9157	4.25	83.91415	68	4.08231	05/10/2020	25860	139.57
4043	6	low	557.9157	4.25	83.91415	68	4.08231	05/11/2020	26490	152.55
4043	6	low	557.9157	4.25	83.91415	68	4.08231	05/12/2020	24060	138.5
4043	6	low	557.9157	4.25	83.91415	68	4.08231	5/13/2020	30130	157.87
4064	6	low	521.6285	4.75	104.77929	76	4.98949	05/05/2020	21510	116.3
4064	6	low	521.6285	4.75	104.77929	76	4.98949	05/06/2020	22840	140.6
4064	6	low	521.6285	4.75	104.77929	76	4.98949	05/07/2020	22660	129.85
4064	6	low	521.6285	4.75	104.77929	76	4.98949	05/10/2020	24360	126.7
4064	6	low	521.6285	4.75	104.77929	76	4.98949	05/11/2020	28240	156.8
4064	6	low	521.6285	4.75	104.77929	76	4.98949	05/12/2020	24050	155.98
4064	6	low	521.6285	4.75	104.77929	76	4.98949	5/13/2020	26200	149.77
4070	6	low	508.0208	5.25	131.08751	67	3.62872	05/05/2020	24750	218.35
4070	6	low	508.0208	5.25	131.08751	67	3.62872	05/06/2020	22170	172.85
4070	6	low	508.0208	5.25	131.08751	67	3.62872	05/07/2020	22650	174.22
4070	6	low	508.0208	5.25	131.08751	67	3.62872	05/10/2020	22840	147.12
4070	6	low	508.0208	5.25	131.08751	67	3.62872	05/11/2020	26900	179.18
4070	6	low	508.0208	5.25	131.08751	67	3.62872	05/12/2020	23600	209.37
4070	6	low	508.0208	5.25	131.08751	67	3.62872	5/13/2020	24970	185.75
4105	6	low	607.8106	5	80.28543	65	2.72154	05/05/2020	18560	118.02
4105	6	low	607.8106	5	80.28543	65	2.72154	05/06/2020	25000	175.43
4105	6	low	607.8106	5	80.28543	65	2.72154	05/07/2020	22430	124.5
4105	6	low	607.8106	5	80.28543	65	2.72154	05/10/2020	21610	113.33
4105	6	low	607.8106	5	80.28543	65	2.72154	05/11/2020	29260	147.72
4105	6	low	607.8106	5	80.28543	65	2.72154	05/12/2020	22590	111.28
4105	6	low	607.8106	5	80.28543	65	2.72154	5/13/2020	28060	200.5
4108	6	high	582.86315	5	90.718	64	4.5359	05/05/2020	24820	230.22
4108	6	high	582.86315	5	90.718	64	4.5359	05/06/2020	25950	195.38
4108	6	high	582.86315	5	90.718	64	4.5359	05/07/2020	20220	190.67
4108	6	high	582.86315	5	90.718	64	4.5359	05/10/2020	24910	225.67
4108	6	high	582.86315	5	90.718	64	4.5359	05/11/2020	27570	262.7
4108	6	high	582.86315	5	90.718	64	4.5359	05/12/2020	23340	227.68
4108	6	high	582.86315	5	90.718	64	4.5359	5/13/2020	26810	205.53
4122	6	high	587.39905	5	117.9334	68	3.62872	05/05/2020	20400	148.23
4122	6	high	587.39905	5	117.9334	68	3.62872	05/06/2020	26650	165.87
4122	6	high	587.39905	5	117.9334	68	3.62872	05/07/2020	30660	166
4122	6	high	587.39905	5	117.9334	68	3.62872	05/10/2020	32610	138.55
4122	6	high	587.39905	5	117.9334	68	3.62872	05/11/2020	24820	127.98
4122	6	high	587.39905	5	117.9334	68	3.62872	05/12/2020	29220	142.23
4122	6	high	587.39905	5	117.9334	68	3.62872	5/13/2020	32810	198.48
5003	5	high	564.71955	5	116.57263	59	4.98949	05/05/2020	27480	174.4
5003	5	high	564.71955	5	116.57263	59	4.98949	05/06/2020	29790	201.85
5003	5	high	564.71955	5	116.57263	59	4.98949	05/07/2020	25620	168.35
5003	5	high	564.71955	5	116.57263	59	4.98949	05/10/2020	22450	121.42
5003	5	high	564.71955	5	116.57263	59	4.98949	05/11/2020	29130	146.17
5003	5	high	564.71955	5	116.57263	59	4.98949	05/12/2020	25430	147.52
5003	5	high	564.71955	5	116.57263	59	4.98949	5/13/2020	27980	172.32
5023	5	high	580.5952	5	88.90364	87	4.08231	05/05/2020	21190	169.63
5023	5	high	580.5952	5	88.90364	87	4.08231	05/06/2020	23650	193.95
5023	5	high	580.5952	5	88.90364	87	4.08231	05/07/2020	25910	165.08
5023	5	high	580.5952	5	88.90364	87	4.08231	05/10/2020	21970	134.7
5023	5	high	580.5952	5	88.90364	87	4.08231	05/11/2020	25370	151.72
5023	5	high	580.5952	5	88.90364	87	4.08231	05/12/2020	28490	167.58
5023	5	high	580.5952	5	88.90364	87	4.08231	5/13/2020	22990	118.48
5030	5	high	650.90165	5.5	88.45005	89	4.5359	05/05/2020	20140	147.52
5030	5	high	650.90165	5.5	88.45005	89	4.5359	05/06/2020	25140	180.4
5030	5	high	650.90165	5.5	88.45005	89	4.5359	05/07/2020	20050	152.07
5030	5	high	650.90165	5.5	88.45005	89	4.5359	05/10/2020	21730	121.75
5030	5	high	650.90165	5.5	88.45005	89	4.5359	05/11/2020	24110	128.02
5030	5	high	650.90165	5.5	88.45005	89	4.5359	05/12/2020	19320	118.72
5030	5	high	650.90165	5.5	88.45005	89	4.5359	5/13/2020	19950	135.3
5032	5	low	458.1259	4.25	97.97544	71	6.35026	05/05/2020	21500	128.2
5032	5	low	458.1259	4.25	97.97544	71	6.35026	05/06/2020	19930	122.15
5032	5	low	458.1259	4.25	97.97544	71	6.35026	05/07/2020	18620	116.9
5032	5	low	458.1259	4.25	97.97544	71	6.35026	05/10/2020	19870	122.7
5032	5	low	458.1259	4.25	97.97544	71	6.35026	05/11/2020	20090	132.8
5032	5	low	458.1259	4.25	97.97544	71	6.35026	05/12/2020	21520	133.23
5032	5	low	458.1259	4.25	97.97544	71	6.35026	5/13/2020	16280	103.92
5072	5	high	580.5952	5.25	87.99646	63	4.5359	05/05/2020	23090	150.32
5072	5	high	580.5952	5.25	87.99646	63	4.5359	05/06/2020	22160	139.27
5072	5	high	580.5952	5.25	87.99646	63	4.5359	05/07/2020	21040	146.05
5072	5	high	580.5952	5.25	87.99646	63	4.5359	05/10/2020	25050	148.3
5072	5	high	580.5952	5.25	87.99646	63	4.5359	05/11/2020	24750	156.2
5072	5	high	580.5952	5.25	87.99646	63	4.5359	05/12/2020	24810	171.38
5072	5	high	580.5952	5.25	87.99646	63	4.5359	5/13/2020	20880	156.75
5076	5	high	560.18365	5.5	78.01748	63	4.98949	05/05/2020	20810	134.52
5076	5	high	560.18365	5.5	78.01748	63	4.98949	05/06/2020	26330	162.25
5076	5	high	560.18365	5.5	78.01748	63	4.98949	05/07/2020	25000	128.67
5076	5	high	560.18365	5.5	78.01748	63	4.98949	05/10/2020	25520	135.3
5076	5	high	560.18365	5.5	78.01748	63	4.98949	05/11/2020	17490	73
5076	5	high	560.18365	5.5	78.01748	63	4.98949	05/12/2020	26700	142.03
5076	5	high	560.18365	5.5	78.01748	63	4.98949	5/13/2020	22460	105.58
5092	5	low	514.82465	4.75	86.1821	93	6.35026	05/05/2020	22780	136.12
5092	5	low	514.82465	4.75	86.1821	93	6.35026	05/06/2020	23290	144.42
5092	5	low	514.82465	4.75	86.1821	93	6.35026	05/07/2020	24150	140.62
5092	5	low	514.82465	4.75	86.1821	93	6.35026	05/10/2020	22240	116.48
5092	5	low	514.82465	4.75	86.1821	93	6.35026	05/11/2020	23200	139.35
5092	5	low	514.82465	4.75	86.1821	93	6.35026	05/12/2020	22080	140.53
5092	5	low	514.82465	4.75	86.1821	93	6.35026	5/13/2020	22500	121.73
5111	5	low	580.5952	4.5	76.65671	95	6.80385	05/05/2020	26470	171.9
5111	5	low	580.5952	4.5	76.65671	95	6.80385	05/06/2020	26170	120.65
5111	5	low	580.5952	4.5	76.65671	95	6.80385	05/07/2020	23120	136.13
5111	5	low	580.5952	4.5	76.65671	95	6.80385	05/10/2020	26970	128.63
5111	5	low	580.5952	4.5	76.65671	95	6.80385	05/11/2020	20070	96.55
5111	5	low	580.5952	4.5	76.65671	95	6.80385	05/12/2020	22400	145.8
5111	5	low	580.5952	4.5	76.65671	95	6.80385	5/13/2020	24410	133.83
5125	5	low	585.1311	5.25	99.7898	69	4.08231	05/05/2020	17720	118.42
5125	5	low	585.1311	5.25	99.7898	69	4.08231	05/06/2020	20730	137.5
5125	5	low	585.1311	5.25	99.7898	69	4.08231	05/07/2020	17720	120.88
5125	5	low	585.1311	5.25	99.7898	69	4.08231	05/10/2020	15930	97.23
5125	5	low	585.1311	5.25	99.7898	69	4.08231	05/11/2020	20850	122.9
5125	5	low	585.1311	5.25	99.7898	69	4.08231	05/12/2020	21690	149.88
5125	5	low	585.1311	5.25	99.7898	69	4.08231	5/13/2020	20220	154.15
7004	3	low	439.9823	4	110.22237	63	4.08231	05/05/2020	23170	110.47
7004	3	low	439.9823	4	110.22237	63	4.08231	05/06/2020	20510	107.7
7004	3	low	439.9823	4	110.22237	63	4.08231	05/07/2020	23460	111.78
7004	3	low	439.9823	4	110.22237	63	4.08231	05/10/2020	20880	107.1
7004	3	low	439.9823	4	110.22237	63	4.08231	05/11/2020	15490	101.85
7004	3	low	439.9823	4	110.22237	63	4.08231	05/12/2020	27960	152.05
7004	3	low	439.9823	4	110.22237	63	4.08231	5/13/2020	21520	113.93
7005	3	low	453.59	4.5	96.61467	65	3.62872	05/05/2020	16760	162.8
7005	3	low	453.59	4.5	96.61467	65	3.62872	05/06/2020	20450	189.17
7005	3	low	453.59	4.5	96.61467	65	3.62872	05/07/2020	23010	189.52
7005	3	low	453.59	4.5	96.61467	65	3.62872	05/10/2020	25580	205.42
7005	3	low	453.59	4.5	96.61467	65	3.62872	05/11/2020	21500	179.48
7005	3	low	453.59	4.5	96.61467	65	3.62872	05/12/2020	22970	204.62
7005	3	low	453.59	4.5	96.61467	65	3.62872	5/13/2020	23590	185.18
7014	3	high	453.59	4.25	89.35723	86	-0.45359	05/05/2020	19040	210.82
7014	3	high	453.59	4.25	89.35723	86	-0.45359	05/06/2020	16780	194.32
7014	3	high	453.59	4.25	89.35723	86	-0.45359	05/07/2020	16160	136.82
7014	3	high	453.59	4.25	89.35723	86	-0.45359	05/10/2020	19990	182.1
7014	3	high	453.59	4.25	89.35723	86	-0.45359	05/11/2020	20960	181.78
7014	3	high	453.59	4.25	89.35723	86	-0.45359	05/12/2020	19120	200.72
7014	3	high	453.59	4.25	89.35723	86	-0.45359	5/13/2020	20900	233.4
7016	3	high	458.1259	4.5	100.24339	66	4.08231	05/05/2020	21810	122.47
7016	3	high	458.1259	4.5	100.24339	66	4.08231	05/06/2020	20490	129.92
7016	3	high	458.1259	4.5	100.24339	66	4.08231	05/07/2020	18440	142.05
7016	3	high	458.1259	4.5	100.24339	66	4.08231	05/10/2020	19140	142.57
7016	3	high	458.1259	4.5	100.24339	66	4.08231	05/11/2020	14430	78.85
7016	3	high	458.1259	4.5	100.24339	66	4.08231	05/12/2020	20800	103.65
7016	3	high	458.1259	4.5	100.24339	66	4.08231	5/13/2020	21540	141.15
7035	3	low	397.34484	4.25	NA	89	NA	05/05/2020	11720	160.95
7035	3	low	397.34484	4.25	NA	89	NA	05/06/2020	12060	143.77
7035	3	low	397.34484	4.25	NA	89	NA	05/07/2020	13720	163.28
7035	3	low	397.34484	4.25	NA	89	NA	05/10/2020	14300	127.33
7035	3	low	397.34484	4.25	NA	89	NA	05/11/2020	15570	172.85
7035	3	low	397.34484	4.25	NA	89	NA	05/12/2020	12780	141.67
7035	3	low	397.34484	4.25	NA	89	NA	5/13/2020	19940	203.15
7051	3	high	415.48844	4.25	100.24339	59	3.62872	05/05/2020	18690	159.22
7051	3	high	415.48844	4.25	100.24339	59	3.62872	05/06/2020	25150	195.98
7051	3	high	415.48844	4.25	100.24339	59	3.62872	05/07/2020	18530	145.6
7051	3	high	415.48844	4.25	100.24339	59	3.62872	05/10/2020	16610	128.03
7051	3	high	415.48844	4.25	100.24339	59	3.62872	05/11/2020	22830	148.62
7051	3	high	415.48844	4.25	100.24339	59	3.62872	05/12/2020	13300	115.63
7051	3	high	415.48844	4.25	100.24339	59	3.62872	5/13/2020	21330	163.58
7082	3	high	458.1259	4.25	98.88262	71	4.08231	05/05/2020	25620	138.02
7082	3	high	458.1259	4.25	98.88262	71	4.08231	05/06/2020	23310	152.13
7082	3	high	458.1259	4.25	98.88262	71	4.08231	05/07/2020	22710	135.28
7082	3	high	458.1259	4.25	98.88262	71	4.08231	05/10/2020	20420	90.73
7082	3	high	458.1259	4.25	98.88262	71	4.08231	05/11/2020	26430	133.4
7082	3	high	458.1259	4.25	98.88262	71	4.08231	05/12/2020	24710	145.02
7082	3	high	458.1259	4.25	98.88262	71	4.08231	5/13/2020	29280	183.68
7123	3	low	427.28178	4	90.718	97	4.08231	05/05/2020	13230	86.08
7123	3	low	427.28178	4	90.718	97	4.08231	05/06/2020	18920	117.05
7123	3	low	427.28178	4	90.718	97	4.08231	05/07/2020	19000	127.17
7123	3	low	427.28178	4	90.718	97	4.08231	05/10/2020	21830	133.7
7123	3	low	427.28178	4	90.718	97	4.08231	05/11/2020	18830	105.25
7123	3	low	427.28178	4	90.718	97	4.08231	05/12/2020	16270	110.85
7123	3	low	427.28178	4	90.718	97	4.08231	5/13/2020	15180	133.18
8002	2	low	371.03662	3.75	91.17159	58	4.98949	05/05/2020	22150	185.53
8002	2	low	371.03662	3.75	91.17159	58	4.98949	05/06/2020	17250	124.83
8002	2	low	371.03662	3.75	91.17159	58	4.98949	05/07/2020	17030	173.23
8002	2	low	371.03662	3.75	91.17159	58	4.98949	05/10/2020	20180	165.5
8002	2	low	371.03662	3.75	91.17159	58	4.98949	05/11/2020	17730	164.38
8002	2	low	371.03662	3.75	91.17159	58	4.98949	05/12/2020	19080	194.18
8002	2	low	371.03662	3.75	91.17159	58	4.98949	5/13/2020	18680	166.27
8008	2	high	362.872	4	106.14006	63	2.26795	05/05/2020	15290	200.58
8008	2	high	362.872	4	106.14006	63	2.26795	05/06/2020	21300	214.38
8008	2	high	362.872	4	106.14006	63	2.26795	05/07/2020	17230	209.72
8008	2	high	362.872	4	106.14006	63	2.26795	05/10/2020	17950	200.08
8008	2	high	362.872	4	106.14006	63	2.26795	05/11/2020	17620	173.9
8008	2	high	362.872	4	106.14006	63	2.26795	05/12/2020	15800	164.87
8008	2	high	362.872	4	106.14006	63	2.26795	5/13/2020	17930	168.85
8026	2	low	367.4079	4	NA	62	NA	05/05/2020	14000	123.82
8026	2	low	367.4079	4	NA	62	NA	05/06/2020	15370	146.37
8026	2	low	367.4079	4	NA	62	NA	05/07/2020	16350	131.83
8026	2	low	367.4079	4	NA	62	NA	05/10/2020	16780	152.78
8026	2	low	367.4079	4	NA	62	NA	05/11/2020	17980	118.6
8026	2	low	367.4079	4	NA	62	NA	05/12/2020	14040	137.85
8026	2	low	367.4079	4	NA	62	NA	5/13/2020	19400	159.58
8043	2	high	413.67408	4.25	82.55338	63	4.08231	05/05/2020	17180	164.48
8043	2	high	413.67408	4.25	82.55338	63	4.08231	05/06/2020	15940	126.22
8043	2	high	413.67408	4.25	82.55338	63	4.08231	05/07/2020	17120	152.92
8043	2	high	413.67408	4.25	82.55338	63	4.08231	05/10/2020	18550	139.45
8043	2	high	413.67408	4.25	82.55338	63	4.08231	05/11/2020	19520	142.5
8043	2	high	413.67408	4.25	82.55338	63	4.08231	05/12/2020	17690	185.32
8043	2	high	413.67408	4.25	82.55338	63	4.08231	5/13/2020	19320	156.22
8046	2	low	393.71612	5	107.95442	65	2.72154	05/05/2020	15510	96.1
8046	2	low	393.71612	5	107.95442	65	2.72154	05/06/2020	19620	125.43
8046	2	low	393.71612	5	107.95442	65	2.72154	05/07/2020	16560	115.57
8046	2	low	393.71612	5	107.95442	65	2.72154	05/10/2020	18910	120.02
8046	2	low	393.71612	5	107.95442	65	2.72154	05/11/2020	21120	119.58
8046	2	low	393.71612	5	107.95442	65	2.72154	05/12/2020	15030	97.3
8046	2	low	393.71612	5	107.95442	65	2.72154	5/13/2020	24040	131.25
8051	2	high	368.31508	4	90.718	63	3.62872	05/05/2020	20160	217.63
8051	2	high	368.31508	4	90.718	63	3.62872	05/06/2020	16490	162.68
8051	2	high	368.31508	4	90.718	63	3.62872	05/07/2020	15790	173.78
8051	2	high	368.31508	4	90.718	63	3.62872	05/10/2020	17830	178.13
8051	2	high	368.31508	4	90.718	63	3.62872	05/11/2020	18420	162.55
8051	2	high	368.31508	4	90.718	63	3.62872	05/12/2020	18830	179.65
8051	2	high	368.31508	4	90.718	63	3.62872	5/13/2020	22560	164.62
8091	2	high	370.12944	4.25	68.94568	68	4.5359	05/05/2020	17770	158.8
8091	2	high	370.12944	4.25	68.94568	68	4.5359	05/06/2020	8230	83.33
8091	2	high	370.12944	4.25	68.94568	68	4.5359	05/07/2020	17460	178.37
8091	2	high	370.12944	4.25	68.94568	68	4.5359	05/10/2020	13420	100.18
8091	2	high	370.12944	4.25	68.94568	68	4.5359	05/11/2020	11970	114.93
8091	2	high	370.12944	4.25	68.94568	68	4.5359	05/12/2020	13490	106.48
8091	2	high	370.12944	4.25	68.94568	68	4.5359	5/13/2020	14750	136.38
8124	2	high	375.57252	4	90.26441	62	-0.90718	05/05/2020	12550	154.95
8124	2	high	375.57252	4	90.26441	62	-0.90718	05/06/2020	13180	153.67
8124	2	high	375.57252	4	90.26441	62	-0.90718	05/07/2020	13770	143.75
8124	2	high	375.57252	4	90.26441	62	-0.90718	05/10/2020	14190	96.2
8124	2	high	375.57252	4	90.26441	62	-0.90718	05/11/2020	16420	140.35
8124	2	high	375.57252	4	90.26441	62	-0.90718	05/12/2020	14090	111.6
8124	2	high	375.57252	4	90.26441	62	-0.90718	5/13/2020	18410	137.27
8174	2	low	354.70738	3.75	99.33621	68	3.17513	05/05/2020	15800	150.25
8174	2	low	354.70738	3.75	99.33621	68	3.17513	05/06/2020	16490	147.65
8174	2	low	354.70738	3.75	99.33621	68	3.17513	05/07/2020	17130	148.32
8174	2	low	354.70738	3.75	99.33621	68	3.17513	05/10/2020	17700	118.12
8174	2	low	354.70738	3.75	99.33621	68	3.17513	05/11/2020	20000	142.27
8174	2	low	354.70738	3.75	99.33621	68	3.17513	05/12/2020	15950	143.62
8174	2	low	354.70738	3.75	99.33621	68	3.17513	5/13/2020	17340	170.58
8177	2	low	371.9438	4.75	85.27492	65	4.5359	05/05/2020	15560	211.9
8177	2	low	371.9438	4.75	85.27492	65	4.5359	05/06/2020	20230	229.12
8177	2	low	371.9438	4.75	85.27492	65	4.5359	05/07/2020	16280	161.33
8177	2	low	371.9438	4.75	85.27492	65	4.5359	05/10/2020	17390	177.13
8177	2	low	371.9438	4.75	85.27492	65	4.5359	05/11/2020	14690	177.23
8177	2	low	371.9438	4.75	85.27492	65	4.5359	05/12/2020	16660	203.18
8177	2	low	371.9438	4.75	85.27492	65	4.5359	5/13/2020	16930	205.25
